# Supplementary material for: Cell-free DNA mutations as biomarkers in breast cancer patients receiving tamoxifen
Source: Oncotarget. 2016 May 30;7(28):43412–8. doi: 10.18632/oncotarget.9727 (PMC5190033; doi:10.18632/oncotarget.9727)
Supplement: Supplementary file 3 [file oncotarget-07-43412-s003.xlsx]

## Sheet: Sheet4
INFO	missense SNVs									synonymous SNVs
RefSeq_Gene	AKAP9	CDH1	CREBBP	PIK3CA	PIK3CA	SMAD4	TP53	TP53		ARID1A	LRP2	NCOR2	NCOR1	RNF213
RefSeq_Func	exonic	exonic	exonic	exonic	exonic	exonic	exonic	exonic		exonic	exonic	exonic	exonic	exonic
RefSeq_ExonicFunc	nonsynonymous SNV	nonsynonymous SNV	stopgain SNV	nonsynonymous SNV	nonsynonymous SNV	stopgain SNV	nonsynonymous SNV	nonsynonymous SNV		synonymous SNV	synonymous SNV	synonymous SNV	synonymous SNV	synonymous SNV
AA	p.H562Q	p.W532C	p.E1321X	p.H1047R	p.H1047L	p.Y353X	p.R148G	p.V41G		p.L1374L	p.T4316T	p.P2482P	p.S2193S	p.P65P
LOC_ID	chr7:91630917-91630917_T>G	chr16:68853213-68853213_G>T	chr16:3794916-3794916_C>A	chr3:178952085-178952085_A>G	chr3:178952085-178952085_A>T	chr18:48591896-48591896_C>A	chr17:7577100-7577100_T>C	chr17:7578412-7578412_A>C		chr1:27101489-27101489_C>T	chr2:170002297-170002297_A>T	chr12:124810047-124810047_G>A	chr17:15950365-15950365_T>G	chr17:78247137-78247137_G>A
>chromosome	chr7	chr16	chr16	chr3	chr3	chr18	chr17	chr17		chr1	chr2	chr12	chr17	chr17
begin	91630917	68853213	3794916	178952085	178952085	48591896	7577100	7578412		27101489	170002297	124810047	15950365	78247137
reference	T	G	C	A	A	C	T	A		C	A	G	T	G
observed	G	T	A	G	T	A	C	C		T	T	A	G	A
SEQUENCE	TGAAGCACA-T-AAGTCCCTT	TGCCAACTG-G-CTGGAGATT	ATTTGTTTT-C-TTTTCGAGG	ATGATGCAC-A-TCATGGTGG	ATGATGCAC-A-TCATGGTGG	TGATGGATA-C-GTGGACCCT	GCCGGTCTC-T-CCCAGGACA	CAGCGCCTC-A-CAACCTCCG		CCTGCTCCC-C-TGCCCCGGC	TCGAACTTG-A-GTGAGCCAA	GCTGCCCGC-G-GGGAGGCCC	GGTGAAGAA-T-GAAGGCAAG	CTTGTTCCC-G-GGCTCAGAC
RefSeq_AAChange	AKAP9:NM_147185:exon8:c.1686T>G:p.H562Q,AKAP9:NM_005751:exon8:c.1686T>G:p.H562Q,	CDH1:NM_004360:exon11:c.1596G>T:p.W532C	CREBBP:NM_004380:exon23:c.3961G>T:p.E1321X,CREBBP:NM_001079846:exon22:c.3847G>T:p.E1283X,	PIK3CA:NM_006218:exon21:c.3140A>G:p.H1047R,	PIK3CA:NM_006218:exon21:c.3140A>T:p.H1047L,	SMAD4:NM_005359:exon9:c.1059C>A:p.Y353X,	TP53:NM_001126115:exon4:c.442A>G:p.R148G,TP53:NM_001126114:exon8:c.838A>G:p.R280G,TP53:NM_001126117:exon4:c.442A>G:p.R148G,TP53:NM_001126113:exon8:c.838A>G:p.R280G,TP53:NM_001126116:exon4:c.442A>G:p.R148G,TP53:NM_000546:exon8:c.838A>G:p.R280G,TP53:NM_0011	TP53:NM_001126115:exon1:c.122T>G:p.V41G,TP53:NM_001126114:exon5:c.518T>G:p.V173G,TP53:NM_001126117:exon1:c.122T>G:p.V41G,TP53:NM_001126113:exon5:c.518T>G:p.V173G,TP53:NM_001126116:exon1:c.122T>G:p.V41G,TP53:NM_000546:exon5:c.518T>G:p.V173G,TP53:NM_0011261		ARID1A:NM_006015:exon18:c.4771C>T:p.L1591L,ARID1A:NM_139135:exon18:c.4120C>T:p.L1374L	LRP2:NM_004525:exon70:c.12948T>A:p.T4316T	NCOR2:NM_001077261:exon48:c.7278C>T:p.P2426P,NCOR2:NM_001206654:exon48:c.7416C>T:p.P2472P,NCOR2:NM_006312:exon49:c.7446C>T:p.P2482P	NCOR1:NM_001190440:exon41:c.6270A>C:p.S2090S,NCOR1:NM_006311:exon42:c.6579A>C:p.S2193S	RNF213:NM_001256071:exon3:c.195G>A:p.P65P,RNF213:NM_020954:exon3:c.195G>A:p.P65P
dbsnp137NonFlagged		.								.	.	.	.	rs370520790
avsnp144		.		rs121913279	rs121913279					rs750144473	.	.	.	rs370520790
COSMIC	0	0	0	1	1	0	1	1		0	0	0	0	1
COSMIC67				ID=COSM94986,COSM775;OCCURENCE=3(salivary_gland),83(ovary),958(breast),8(NS),3(haematopoietic_and_lymphoid_tissue),20(stomach),2(kidney),7(soft_tissue),28(urinary_tract),4(pancreas),6(liver),3(oesophagus),2(pituitary),6(skin),2(prostate),15(lung),3(cervix	ID=COSM776,COSM94987;OCCURENCE=6(ovary),101(breast),2(NS),8(haematopoietic_and_lymphoid_tissue),1(kidney),1(soft_tissue),10(urinary_tract),2(liver),1(pituitary),2(skin),2(lung),2(thyroid),4(upper_aerodigestive_tract),42(large_intestine),3(central_nervous_		ID=COSM562339,COSM1649339,COSM11123;OCCURENCE=2(ovary),1(stomach),3(haematopoietic_and_lymphoid_tissue),3(lung),2(urinary_tract),3(upper_aerodigestive_tract),3(liver),1(thymus),2(central_nervous_system)	ID=COSM44383,COSM1559489,COSM1559490,COSM1559487,COSM1559488;OCCURENCE=1(bone),1(haematopoietic_and_lymphoid_tissue),1(oesophagus),1(upper_aerodigestive_tract),2(central_nervous_system),1(endometrium)		.	.	.	.	ID=COSM1494085,COSM1494084,COSM1494086;OCCURENCE=1(kidney)
TCGA	0	0	0	chr3:178952085-178952085_A>G	chr3:178952085-178952085_A>T	0	0	0		.	.	.	.	.
CLINVAR	.	.	.	CLINSIG=pathogenic|pathogenic|pathogenic|pathogenic|pathogenic|pathogenic|pathogenic|pathogenic|pathogenic,pathogenic|pathogenic;CLNDBN=Breast_adenocarcinoma|Ovarian_epithelial_cancer|Carcinoma_of_colon|Neoplasm_of_stomach|Hepatocellular_carcinoma|Non-small_cell_lung_cancer|Keratosis\x2c_seborrheic|Congenital_lipomatous_overgrowth\x2c_vascular_malformations\x2c_and_epidermal_nevi|Neoplasm_of_ovar…	CLINSIG=pathogenic|pathogenic|pathogenic|pathogenic|pathogenic|pathogenic|pathogenic|pathogenic|pathogenic,pathogenic|pathogenic;CLNDBN=Breast_adenocarcinoma|Ovarian_epithelial_cancer|Carcinoma_of_colon|Neoplasm_of_stomach|Hepatocellular_carcinoma|Non-small_cell_lung_cancer|Keratosis\x2c_seborrheic|Congenital_lipomatous_overgrowth\x2c_vascular_malformations\x2c_and_epidermal_nevi|Neoplasm_of_ovar…	.	.	.		.	.	.	.	.
ESP6500si_ALL	.	.	.	.	.	.	.	.		.	.	.	.	7.7e-05
ESP6500si_EA	.	.	.	.	.	.	.	.		.	.	.	.	.
ESP6500si_AA	.	.	.	.	.	.	.	.		.	.	.	.	0.0002
1000G										-99	-99	-99	-99	-99
1000g2012apr_ALL	.	.	.	.	.	.	.	.		.	.	.	.	.
1000g2012apr_EUR	.	.	.	.	.	.	.	.		.	.	.	.	.
1000g2012apr_AFR	.	.	.	.	.	.	.	.		.	.	.	.	.
1000g2012apr_AMR	.	.	.	.	.	.	.	.		.	.	.	.	.
1000g2012apr_ASN	.	.	.	.	.	.	.	.		.	.	.	.	.
SIFT_score	0.281	0	.	0.019	1	.	0	0		.	.	.	.	.
SIFT_pred	T	D	.	D	T	.	D	D		.	.	.	.	.
Polyphen2_HDIV_score	0.01	1	.	0.639	0.01	.	1	1		.	.	.	.	.
Polyphen2_HDIV_pred	B	D	.	P	B	.	D	D		.	.	.	.	.
Polyphen2_HVAR_score	0.007	1	.	0.085	0.007	.	1	1		.	.	.	.	.
Polyphen2_HVAR_pred	B	D	.	B	B	.	D	D		.	.	.	.	.
LRT_score	0.117	0	0	0	0	0	0	0		.	.	.	.	.
LRT_pred	N	D	D	D	D	D	D	D		.	.	.	.	.
MutationTaster_score	1	1	1	1	1	1	1	1		.	.	.	.	.
MutationTaster_pred	N	D	A	D	D	A	D	D		.	.	.	.	.
MutationAssessor_score	1.04	3.42	.	0	-1.325	.	3.33	3.31		.	.	.	.	.
MutationAssessor_pred	L	M	.	N	N	.	M	M		.	.	.	.	.
FATHMM_score	1.13	0.64	.	-1.35	-1.15	.	-7.31	-7.26		.	.	.	.	.
FATHMM_pred	T	T	.	T	T	.	D	D		.	.	.	.	.
PROVEAN_score	-0.59	-11.31	.	-1.38	1.49	.	-6.05	-6.44		.	.	.	.	.
PROVEAN_pred	N	D	.	N	N	.	D	D		.	.	.	.	.
VEST3_score	0.083	0.932	.	0.882	0.916	.	0.975	0.966		.	.	.	.	.
CADD_raw	-2.929	7.049	13.565	2.589	1.201	9.137	6.173	3.989		.	.	.	.	.
CADD_phred	0.001	33	42	20.1	11.75	35	28.6	23.6		.	.	.	.	.
DANN_score	0.626	0.993	0.998	0.99	0.829	0.993	0.999	0.994		.	.	.	.	.
fathmm-MKL_coding_score	0.051	0.997	0.996	0.961	0.962	0.28	0.927	0.991		.	.	.	.	.
fathmm-MKL_coding_pred	N	D	D	D	D	N	D	D		.	.	.	.	.
MetaSVM_score	-1.073	0.018	.	-0.565	-0.77	.	0.928	1.066		.	.	.	.	.
MetaSVM_pred	T	D	.	T	T	.	D	D		.	.	.	.	.
MetaLR_score	0.059	0.424	.	0.243	0.142	.	0.994	0.992		.	.	.	.	.
MetaLR_pred	T	T	.	T	T	.	D	D		.	.	.	.	.
integrated_fitCons_score	0.707	0.672	0.719	0.707	0.707	0.707	0.722	0.722		.	.	.	.	.
integrated_confidence_value	0	0	0	0	0	0	0	0		.	.	.	.	.
GERP++_RS	-9.68	5.55	5.49	6.08	6.08	-4.26	5.13	2.07		.	.	.	.	.
phyloP7way_vertebrate	-0.482	0.917	0.871	1.062	1.062	-0.75	0.991	1.062		.	.	.	.	.
SiPhy_29way_logOdds	3.279	19.116	19.728	16.651	16.651	15.58	12.937	3.524		.	.	.	.	.
