# Supplementary material for: Cell-free DNA mutations as biomarkers in breast cancer patients receiving tamoxifen
Source: Oncotarget. 2016 May 30;7(28):43412–8. doi: 10.18632/oncotarget.9727 (PMC5190033; doi:10.18632/oncotarget.9727)
Supplement: Supplementary file 4 [file oncotarget-07-43412-s004.xlsx]

## Sheet: Sheet1
	Patient	Specimen #			Biopsy date	Follow-up	Deep re-sequencing missense DNA changes by ion-PGM*															Digital PCR analyses of PIK3CA mutations**
						Response to tamoxifen @	AKAP9 p.H562Q		CREBBP p.E1321X		SMAD4 p.Y353X		TP53 p.V41G		TP53 p.R148G		PIK3CA p.H1047L		PIK3CA p.H1047R			PIK3CA p.H1047L		PIK3CA p.H1047R
							Proportion (in %)	mutant/total reads	Proportion (in %)	mutant/total reads	Proportion (in %)	mutant/total reads	Proportion (in %)	mutant/total reads	Proportion (in %)	mutant/total reads	Proportion (in %)	mutant/total reads	Proportion (in %)	mutant/total reads		Proportion (in %)	mutant/total copies	Proportion (in %)	mutant/total copies
	1	pT	7	T	July, 1987	9 years		(2/52,504)		(0/50,028)		(0/51,962)	0.000253153	(22/86,904)		(72/40,338)		(2/92,702)	0.335937	(31,142/92,702)				0.39593	(1,781/4,500)
		S																							(0/125)
		S	7	S				(0/2,181)		(0/2,181)		(0/7,173)		(0/2,560)		(0/643)		(0/2,564)		(3/2,564)				0.01189	(1/134)
		S	7	S				(0/2,505)		(0/2,505)		(0/5,388)		(1/1,794)		(0/670)		(0/3,229)		(2/3,229)				0.02383	(3/115)
		Ss	7	S	June, 1995	6 months SD	0.01	(70/6,842)		(0/3,162)		(0/10,826)		(0/4,768)		(5/1,425)		(0/7,285)	0.216472	(1,577/7,285)				0.451495	(189/424)
		S	7	S				(0/2,833)		(0/2,833)		(0/7,967)		(0/1,850)		(1/694)		(0/4,671)	0.0378934	(177/4,671)				0.0588	(3/60)
		St	7	S	October, 1995		0.07	(534/7,392)		(0/3,100)		(0/8,210)		(0/2,192)		(4/1,290)		(0/3,682)	0.0972298	(358/3,682)				0.28481	(19/73)
		Sp	7	S	January, 1996		0.02	(215/11,0604)		(0/4,092)		(0/11,935)		(0/2,931)		(6/1,365)		(0/5,243)	0.0883082	(463/5,243)				0.186235	(14/76)
	2	pT	21	T	August, 1990	7 years		(0/7,822)		(4/5,840)		(0/8,110)		(0/5,828)		(4/3,368)		(0/6,038)	0.0533289	(322/6,038)				0.07422	(123/1,089)
		Ss	21	S	June, 1996	13 months SD		(0/5,222)		(0/2,066)		(0/4,582)		(0/4,092)		(4/2,284)		(0/2,948)		(4/2,948)					(1/222)
		St	21	S	June, 1997			(16/13,792)		(0/8,500)		(0/12,710)		(0/8,296)		(8/4,262)		(0/6,942)		(12/6,942)					(0/247)
		Sp	21	S	August, 1997			(0/8,208)		(0/5,956)		(0/10,326)		(0/5,702)		(4/2,728)		(0/5,698)		(2/5,698)					(0/118)
	3	pT	8	T	July, 1983	12 years		(0/43,094)		(2/32,656)		(0/42,462)		(6/34,262)		(38/23,460)		(0/31,620)		(40/31,620)					(0/8,137)
		Ss	8	S	December, 1993	24 months SD		(4/26,424)		(0/10,992)		(0/28,516)		(0/19,848)		(12/6,566)		(0/15,924)		(24/15,924)
		St	8	S	August, 1995			(0/23,490)		(2/13,428)		(0/19,526)		(2/12,952)		(10/6,206)		(0/10,178)		(14/10,178)
		Sp	8	S	December, 1995			(0/20,478)		(0/6,790)		(0/20,276)		(2/14,794)		(16/9,498)		(2/10,942)		(16/10,942)
	4	pT	10	T	June, 1985	12 years		(2/46,466)		(4/44,598)		(4/48,292)		(0/45,040)		(56/26,070)		(0/68,006)		(100/68,006)				0.00045	(5/9,418)
		Ss	10	S	May, 1994	36 months SD		(0/26,922)		(0/16,956)		(0/21,248)		(4/24,564)		(26/12,776)		(0/19,140)		(34/19,140)
		St	10	S	February, 1997			(0/18,174)		(0/15,338)		(0/16,782)		(2/15,266)		(16/8,776)		(0/12,552)		(26/12,552)
		Sp	10	S	June, 1997			(0/18,470)		(0/9,364)		(0/19,762)		(0/13,150)		(12/6,272)		(0/9,036)		(10/9,036)
	5	pT	16	T	May, 1990	5 years		(0/12,696)		(0/11,780)		(0/17,216)		(0/7,034)		(4/4,166)		(0/10,074)		(4/10,074)					(0/7,299)
		Ss	16	S	October, 1994	13 months PR		(0/31,592)		(0/20,170)		(0/32,768)		(2/22,178)		(24/10,346)		(0/20,058)		(20/20,058)
		St	16	S	June, 1995			(0/12,160)		(0/6,894)		(0/8,228)		(2/6,704)		(6/3,326)		(0/8,548)		(4/8,548)
		Sp	16	S	October, 1995			(0/16,772)		(0/12,790)		(0/15,866)		(0/10,576)	0.01	(36/6,996)		(0/12,206)		(4/12,206)
	6	pT	18	T	May, 1990	6 years		(0/10,966)	0.265507	(2,534/9,544)		(0/12,132)		(0/10,280)		(12/6,978)		(0/9,288)		(4/9,288)					(0/7,334)
		Ss	18	S	December, 1994	22 months SD		(0/14,998)		(0/6,492)		(0/14,776)		(0/11,966)		(4/2,882)		(0/7,346)		(8/7,346)
		St	18	S	April, 1996			(0/1566)		(0/644)		(0/1,210)		(0/658)		(4/160)		(0/850)		(2/850)
		Sp	18	S	October, 1996			(0/15,018)	0.0130163	(104/7,990)		(0/13,490)		(0/9,192)		(16/4,702)		(0/10,010)		(16/10,010)
	7	pT	3	T	March, 1987	8 years		(0/10,744)		(0/9,650)	0.166848	(1,530/9,170)	0.342806	(2,292/6,686)		(18/4,090)	0.258895	(1,790/6,914)	0.0109922	(76/6,914)		0.254405	(384/1,504)		(0/3,831)
		Ss	3	S	June, 1994	15 months SD		(0/20,472)		(0/7,686)	0.0484723	(1,028/21,208)	0.0582781	(704/12,080)		(8/4,538)	0.01	(84/11,898)		(30/11,898)		0.037145	(6/191)
		St	3	S	June, 1995			(0/6,800)		(0/2,966)		(0/8,602)		(0/6,074)		(0/1,882)		(0/5,024)		(16/5,024)			(1/91)
		Sp	3	S	September, 1995			(0/27,906)		(0/15,850)	0.0333646	(926/27,754)	0.0526143	(962/18,284)		(6/7,814)	0.0417387	(676/16,196)		(18/16,196)		0.073945	(20/797)
	8	pT	12	T	July, 1987	10 years		(0/43,530)		(0/43,062)		(0/45,116)		(8/42,934)	0.27913	(7,546/27,034)		(0/55,370)		(94/55,370)					(0/6,149)
		Ss	12	S	April, 1996	15 months SD		(0/19,136)		(0/11,990)		(0/20,358)		(4/13,312)		(10/6,824)		(0/12,942)		(8/12,942)
		St	12	S	June, 1997			(0/19,214)		(0/8,130)		(0/20,856)		(0/13,596)		(24/5,272)		(0/11,180)		(4/11,180)
		Sp	12	S	August, 1997			(0/42,974)		(0/17,422)		(0/42,300)		(4/21,388)	0.0506073	(450/8,892)		(2/30,864)		(40/30,864)
	9	pT	20	T	August, 1990	3 years		(0/8,226)		(0/5,962)		(2/8,430)		(0/5,980)		(8/3,238)		(0/5,322)		(8/5,322)					(0/5,108)
		Ss	20	S	March, 1993	6 months SD		(0/26,836)		(0/13,016)		(0/25,762)		(0/18,966)		(2/5,496)		(0/14,528)		(14/14,528)
		St	20	S	June, 1993			(0/25,410)		(0/11,956)		(0/24,832)		(0/17,908)		(6/4,908)		(0/12,438)		(52/12,438)
		Sp	20	S	September, 1993			(0/20,720)		(0/4,508)		(0/19,150)		(0/7,808)		(2/2,870)		(0/9,694)		(14/9,694)
	10	pT	24	T	October, 1986	8 years		(0/13,596)		(0/14,402)		(0/13,330)		(0/9,334)		(8/4,410)	0.509567	(6,338/12,438)		(12/12,438)		0.514055	(2,015/3,918)		(1/3,910)
		Ss	24	S	June, 1992	25 months SD		(0/1,294)		(0/212)		(0/1,548)		(0/478)		(0/360)		(0/486)		(0/486)		0.0354	(2/65)
		St	24	S	January, 1994			(0/1,664)		(0/474)		(0/2,274)		(0/992)		(2/464)		(0/986)		(0/986)			(0/94)
		Sp	24	S	June, 1994			(0/4,614)		(0/3,976)		(0/5,396)		(0/4,068)		(2/3,274)		(0/3,948)		(6/3,948)			(0/130)
		* Mutation frequencies for ion-PGM re-sequencing are only presented when detected in at least 10 mutant reads and at proportions higher than 1.00%
		** Mutation frequencies for digital PCR are only shown when mutant copies were detected in duplicate experiments
		# Abbreviation for biopsy specimen: Primary tumor tissue (pT), serum at start of therapy (Ss), serum during treatment (St), and serum at disease progression (Sp).
		@ Response to first-line tamoxifen assessed by RECIST criteria and defined as stable disease (SD) or partial response (PR).
