# Supplementary material for: Cell-free DNA mutations as biomarkers in breast cancer patients receiving tamoxifen
Source: Oncotarget. 2016 May 30;7(28):43412–8. doi: 10.18632/oncotarget.9727 (PMC5190033; doi:10.18632/oncotarget.9727)
Supplement: Supplementary file 8 [file oncotarget-07-43412-s008.xlsx]

## Sheet: Sheet1
	Custom ion-PGM 45-gene panel													COSMIC (2013; release 67)
		Gene	Gene alias	HGNC_ID	NCBI_GENE_ID	NCBI_genomic context (GRCh37.p10)	chromosome band	Number of amplicons sequenced	total bases	covered bases	missed bases	Coverage sequencing	Number Exons	COSMIC Top20	Breast >999 cases	Colon >750 cases	Prostate >250 cases	Ovary >500 cases	Reported in TCGA/CGC breast cancer	Ion AmpliSeq Cancer Hotspot Panel v2	(Driver) TSG/Oncogene	number of targeted drugs available	http://www.drugbank.ca/	publication1	publication2	Gene Name	# Mutated Tumor Samples (Vogelstein et al)	Oncogene score (Vogelstein et al)	Tumor Suppressor Gene score (Vogelstein et al)	Classification (Vogelstein et al)	Core pathway (Vogelstein et al)	Process	Entrez Gene Name	IPA-Network No:	Location	Type(s)	IPA-Biomarker Application(s)	Entrez Gene ID for Human
	1	AKAP9		379	10142	NC_000007.13 (91570189..91739987)	7q21-q22	157	12438	11105	1333	0.89	51	BREAST	0.02	0.1	0.02	0.02			TSG												A kinase (PRKA) anchor protein (yotiao) 9	9	Cytoplasm	other		10142
	2	AKT1		391	207	NC_000014.8 (105235686..105262080, complement)	14q32.32-q32.33	1	126	126		1	1	BREAST	0.04	0.01	0.01	0	CGC	yes	driver oncogene	5	Adenosine triphosphate; Arsenic trioxide; Inositol 1,3,4,5-Tetrakisphosphate; N-[2-(5-methyl-4H-1,2,4-triazol-3-yl)phenyl]-7H-pyrrolo[2,3-d]pyrimidin-4-amine; 5-(5-chloro-7H-pyrrolo[2,3-d]pyrimidin-4-yl)-4,5,6,7-tetrahydro-1H-imidazo[4,5-c]pyridine	Vogelstein_B et al, Science 2013(PMID: 23539594) *	Stephens et al, Nature 2012 (PMID: 22722201)*	v-akt murine thymoma viral oncogene homolog 1	155	0.929487	0.00641026	Oncogene	PI3K	Cell Survival	v-akt murine thymoma viral oncogene homolog 1	6	Cytoplasm	kinase	diagnosis,efficacy,response to therapy	207
	3	APC		583	324	NC_000005.9 (112043202..112181936)	5q21-q22	97	8873	8807	66	0.99	16	BREAST; COLON; PROSTATE; OVARY	0.02	0.41	0.03	0.02	CGC	yes	driver TSG			Vogelstein_B et al, Science 2013	Stephens et al, Nature 2012	adenomatous polyposis coli	2561	0.0245528	0.917222	TSG	APC	Cell Fate	adenomatous polyposis coli	2	Nucleus	enzyme	diagnosis,disease progression,efficacy,prognosis,safety	324
	4	ARID1A		11110	8289	NC_000001.10 (27022522..27108601)	1p36.1-p35	74	7330	6761	569	0.92	21	BREAST; COLON; PROSTATE; OVARY	0.03	0.14	0.02	0.11	CGC		driver TSG			Vogelstein_B et al, Science 2013	Stephens et al, Nature 2012	AT rich interactive domain 1A (SWI-like)	234	0.0141844	0.826241	TSG	Chromatin Modification	Cell Fate	AT rich interactive domain 1A (SWI-like)	6	Nucleus	transcription regulator		8289
	5	ATM		795	472	NC_000011.9 (108093559..108239826)	11q22-q23	138	9853	8991	862	0.91	62	BREAST; COLON; PROSTATE	0.02	0.24	0.04	0.01		yes	driver TSG			Vogelstein_B et al, Science 2013		similar to Serine-protein kinase ATM (Ataxia telangiectasia mutated) (A-T, mutated); ataxia telangiectasia mutated	242	0.244604	0.298561	TSG	DNA Damage Control	Genome Maintenance	ataxia telangiectasia mutated	5	Nucleus	kinase	diagnosis,prognosis	472
	6	BRAF		1097	673	NC_000007.13 (140433812..140624564, complement)	7q34	2	126	126		1	1	COLON; PROSTATE; OVARY	0.01	0.12	0.02	0.08		yes	driver Oncogene	5	Sorafenib; N-{3-[(5-chloro-1H-pyrrolo[2,3-b]pyridin-3-yl)carbonyl]-2,4-difluorophenyl}propane-1-sulfonamide; N-{2,4-difluoro-3-[(5-pyridin-3-yl-1H-pyrrolo[2,3-b]pyridin-3-yl)carbonyl]phenyl}ethanesulfonamide; 4-{4-[({[4-CHLORO-3-(TRIFLUOROMETHYL)PHENYL]AMINO}CARBONYL)AMINO]PHENOXY}-N-METHYLPYRIDINE-2-CARBOXAMIDE; (1E)-5-(1-piperidin-4-yl-3-pyridin-4-yl-1H-pyrazol-4-yl)-2,3-dihydro-1H-inden-1-one …	Vogelstein_B et al, Science 2013		v-raf murine sarcoma viral oncogene homolog B1	24288	0.995593	0.000489696	Oncogene	RAS	Cell Survival	v-raf murine sarcoma viral oncogene homolog B1	4	Cytoplasm	enzyme	diagnosis,efficacy,prognosis,response to therapy	673
	7	BRCA1		1100	672	NC_000017.10 (41196312..41277500, complement)	17q21.31	73	6286	6206	80	0.99	27	BREAST; OVARY	0.02	0.07	0	0.03			driver TSG		PARP-inhibitors	Vogelstein_B et al, Science 2013	Stephens et al, Nature 2012	breast cancer 1, early onset	62	0	0.693548	TSG	DNA Damage Control	Genome Maintenance	breast cancer 1, early onset	2,9	Nucleus	transcription regulator	diagnosis,disease progression,efficacy,prognosis,response to therapy	672
	8	CDH1		1748	999	NC_000016.9 (68771195..68869444)	16q22.1	35	2825	2825	0	1	16	BREAST; COLON	0.11	0.12	0.01	0	TCGA/CGC	yes	driver TSG			Vogelstein_B et al, Science 2013	Stephens et al, Nature 2012	cadherin 1, type 1, E-cadherin (epithelial)	200	0.135514	0.523364	TSG	APC	Cell Fate	cadherin 1, type 1, E-cadherin (epithelial)	4	Plasma Membrane	other	diagnosis,disease progression,efficacy,prognosis	999
	9	CDK12		24224	51755	NC_000017.10 (37617739..37690800)	17q12	52	5324	5267	57	0.99	15	OVARY	0.01	0.05	0.01	0.02			TSG												cyclin-dependent kinase 12	5	Nucleus	kinase		51755
	10	CHEK2		16627	11200	NC_000022.10 (29083731..29137822, complement)	22q12.1	28	1926	1750	176	0.91	15	OVARY	0	0.06	0.01	0.03		??	Oncogene
	11	CREBBP	CBP	2348	1387	NC_000016.9 (3775055..3930121, complement)	16p13.3	89	7670	7587	83	0.99	31	COLON; OVARY	0.01	0.14	0.01	0.03			TSG	1	9-ACETYL-2,3,4,9-TETRAHYDRO-1H-CARBAZOL-1-ONE	Vogelstein_B et al, Science 2013		CREB binding protein	151	0.238372	0.343023	TSG	Chromatin Modification; Transcriptional Regulation	Cell Fate	CREB binding protein	3	Nucleus	transcription regulator		1387
	12	CTNNB1		2514	1499	NC_000003.11 (41240942..41281939)	3p21	2	115	115		1	1	OVARY; PROSTATE	0.01	0.06	0.04	0.07		??	Oncogene	1	Urea	Vogelstein_B et al, Science 2013		catenin (cadherin-associated protein), beta 1, 88kDa	3262	0.924085	0.00863352	Oncogene	APC	Cell Fate	catenin (cadherin-associated protein), beta 1, 88kDa	3	Nucleus	transcription regulator	diagnosis,disease progression,efficacy,prognosis	1499
	13	EGFR		3236	1956	NC_000007.13 (55086725..55275031)	7p12	4	269	269		1	2	COLON; PROSTATE; OVARY	0.01	0.05	0.04	0.02		yes	driver Oncogene	12	Cetuximab; Trastuzumab; Lidocaine; Gefitinib; Erlotinib; Lapatinib; Panitumumab; N-{3-Chloro-4-[(3-Fluorobenzyl)Oxy]Phenyl}-6-[5-({[2-(Methylsulfonyl)Ethyl]Amino}Methyl)-2-Furyl]-4-Quinazolinamine; Flavopiridol; S-{3-[(4-ANILINOQUINAZOLIN-6-YL)AMINO]-3-OXOPROPYL}-L-CYSTEINE; N-[4-(3-BROMO-PHENYLAMINO)-QUINAZOLIN-6-YL]-ACRYLAMIDE; 3-CHLORO-4-FLUORO-N-[(4Z)-7-METHOXY-6-(3-MORPHOLIN-4-YLPROPOXY)QUIN…	Vogelstein_B et al, Science 2013		epidermal growth factor receptor (erythroblastic leukemia viral (v-erb-b) oncogene homolog, avian)	10628	0.968447	0.00113626	Oncogene	PI3K; RAS	Cell Survival	epidermal growth factor receptor	4	Plasma Membrane	kinase	diagnosis,disease progression,efficacy,prognosis,response to therapy,safety,unspecified application	1956
	14	ERBB2		3430	2064	NC_000017.10 (37844393..37884915)	17q11.2-q12	53	4211	4159	52	0.99	28		0.02	0.04	0.01	0.01	CGC	yes	driver Oncogene	2	Trastuzumab; Lapatinib	Vogelstein_B et al, Science 2013	Stephens et al, Nature 2012	v-erb-b2 erythroblastic leukemia viral oncogene homolog 2, neuro/glioblastoma derived oncogene homolog (avian)	164	0.67052	0.0346821	Oncogene	PI3K; RAS	Cell Survival	v-erb-b2 erythroblastic leukemia viral oncogene homolog 2, neuro/glioblastoma derived oncogene homolog (avian)	8	Plasma Membrane	kinase	diagnosis,disease progression,efficacy,prognosis,response to therapy,safety	2064
	15	FBXW7		16712	55294	NC_000004.11 (153242410..153456393, complement)	4q31.23	35	2675	2675	0	1	13	BREAST; COLON	0.02	0.11	0	0.01		yes	driver TSG			Vogelstein_B et al, Science 2013		F-box and WD repeat domain containing 7	312	0.55	0.176087	TSG	NOTCH	Cell Fate	F-box and WD repeat domain containing 7, E3 ubiquitin protein ligase	3	Nucleus	transcription regulator	unspecified application	55294
	16	GATA3		4172	2625	NC_000010.10 (8096667..8117164)	10p15	16	1544	1499	45	0.97	6	BREAST	0.07	0.03	0	0.01	TCGA/CGC		driver TSG			Vogelstein_B et al, Science 2013	Stephens et al, Nature 2012	GATA binding protein 3	33	0.0857143	0.657143	TSG	Transcriptional Regulation	Cell Fate	GATA binding protein 3	3	Nucleus	transcription regulator	diagnosis	2625
	17	JAK1		6190	3716	NC_000001.10 (65298906..65432187, complement)	1p32.3-p31.3	49	3729	3719	10	1	24	PROSTATE	0.01	0.03	0.02	0			TSG			Vogelstein_B et al, Science 2013		Janus kinase 1	61	0.260274	0.178082	Oncogene	STAT	Cell Survival	Janus kinase 1	7	Cytoplasm	kinase	disease progression	3716
	18	KAT6B	MYST4	17582	23522	NC_000010.10 (76586171..76792380)	10q22.2	70	6398	6301	97	0.98	16	COLON	0.01	0.13	0	0.02		yes	driver Oncogene												K(lysine) acetyltransferase 6B	14	Nucleus	enzyme		23522
	19	KIT		6342	3815	NC_000004.11 (55524095..55606881)	4q11-q12	42	3355	3287	68	1	22	COLON; PROSTATE; OVARY	0.02	0.35	0.06	0.12	CGC	yes	driver Oncogene	9	Sorafenib; Imatinib; Dasatinib; Sunitinib; Phosphonotyrosine; Sti-571; Adenosine-5'-Diphosphate; Nilotinib; N-[2-(diethylamino)ethyl]-5-[(Z)-(5-fluoro-2-oxo-1,2-dihydro-3H-indol-3-ylidene)methyl]-2,4-dimethyl-1H-pyrrole-3-carboxamide	Vogelstein_B et al, Science 2013		similar to Mast/stem cell growth factor receptor precursor (SCFR) (Proto-oncogene tyrosine-protein kinase Kit) (c-kit) (CD117 antigen); v-kit Hardy-Zuckerman 4 feline sarcoma viral oncogene homolog	4720	0.904856	0.00434268	Oncogene	PI3K; RAS; STAT	Cell Survival	v-kit Hardy-Zuckerman 4 feline sarcoma viral oncogene homolog	8	Plasma Membrane	transmembrane receptor	diagnosis,efficacy,prognosis,safety,unspecified application	3815
	20	KRAS		6407	3845	NC_000012.11 (25358180..25403854, complement)	12p12.1	3	212	212		0.99	79		0.04	0.18	0.01	0.03			TSG (artifact large gene?)	3	FARNESYL; [(3,7,11-TRIMETHYL-DODECA-2,6,10-TRIENYLOXYCARBAMOYL)-METHYL]-PHOSPHONIC ACID; FARNESYL DIPHOSPHATE	Vogelstein_B et al, Science 2013	Stephens et al, Nature 2012	v-Ki-ras2 Kirsten rat sarcoma viral oncogene homolog	23261	0.997658	0.000167308	Oncogene	RAS	Cell Survival	v-Ki-ras2 Kirsten rat sarcoma viral oncogene homolog	1	Cytoplasm	enzyme	diagnosis,efficacy,prognosis,response to therapy,unspecified application	3845
	21	LRP2		6694	4036	NC_000002.11 (169983619..170219122, complement)	2q31.1	193	14837	14635	202	0.91	11	BREAST	0.03	0.04	0	0.01	TCGA/CGC		driver TSG	2	Urokinase; Insulin recombinant; Insulin, porcine; Gentamicin										low density lipoprotein receptor-related protein 2	1	Plasma Membrane	transporter	diagnosis	4036
	22	MAP2K4		6844	6416	NC_000017.10 (11924135..12047051)	17p12	23	1321	1196	125	0.84	20		0.05	0.03	0	0	TCGA/CGC		driver TSG				Stephens et al, Nature 2012								mitogen-activated protein kinase kinase 4	5	Cytoplasm	kinase		6416
	23	MAP3K1		6848	4214	NC_000005.9 (56110900..56191979)	5q11.2	56	4759	4005	754	0.98	45	BREAST; PROSTATE	0.02	0.03	0.03	0			Driver Oncogene			Vogelstein_B et al, Science 2013; TCGA, Nature 2012	Stephens et al, Nature 2012	mitogen-activated protein kinase kinase kinase 1	11	0	0.625	TSG	RAS; MAPK	Cell Survival	mitogen-activated protein kinase kinase kinase 1, E3 ubiquitin protein ligase	5	Cytoplasm	kinase		4214
	24	MED12		11957	9968	NC_000023.10 (70338406..70362304)	Xq13	88	7029	6855	174	1	21	COLON	0.01	0.11	0.01	0.01			TSG			Vogelstein_B et al, Science 2013		mediator complex subunit 12	337	0.83662	0.0028169	Oncogene	Cell Cycle/Apoptosis; TGF-b	Cell Survival	mediator complex subunit 12	3	Nucleus	transcription regulator	unspecified application	9968
	25	MLH1		7127	4292	NC_000003.11 (37034841..37092337)	3p22.3	37	2581	2578	3	0.97	37	PROSTATE	0.01	0.09	0.03	0.02			TSG			Vogelstein_B et al, Science 2013		mutL homolog 1, colon cancer, nonpolyposis type 2 (E. coli)	61	0.179104	0.373134	TSG	DNA Damage Control	Genome Maintenance	mutL homolog 1, colon cancer, nonpolyposis type 2 (E. coli)	2	Nucleus	enzyme	diagnosis,efficacy,prognosis,response to therapy	4292
	26	MLL	KMT2A	7132	4297	NC_000011.9 (118307205..118397539)	11q23	135	12440	12083	357	0.96	54	COLON; PROSTATE	0.02	0.13	0.03	0.01			TSG												myeloid/lymphoid or mixed-lineage leukemia (trithorax homolog, Drosophila)	3	Nucleus	transcription regulator		4297
	27	MLL2	KMT2D	7133	8085	NC_000012.11 (49412758..49449107, complement)	12q13.12	184	17208	16597	611	0.97	59	BREAST; PROSTATE; OVARY	0.07	0.12	0.05	0.03	TCGA/CGC		Driver TSG			Vogelstein_B et al, Science 2013	Stephens et al, Nature 2012	myeloid/lymphoid or mixed-lineage leukemia 2	165	0.00607903	0.699088	TSG	Chromatin Modification	Cell Fate	myeloid/lymphoid or mixed-lineage leukemia 2	6	Nucleus	transcription regulator		8085
	28	MLL3	KMT2C	13726	58508	NC_000007.13 (151832010..152133090, complement)	7q36	193	15385	14938	447	0.86	11	PROSTATE	0	0.04	0.02	0			TSG?			Vogelstein_B et al, Science 2013; TCGA, Nature 2012 (PMID: 23000897)*	Stephens et al, Nature 2012	myeloid/lymphoid or mixed-lineage leukemia 3	111	0.0505051	0.444444	TSG	Chromatin Modification	Cell Fate	myeloid/lymphoid or mixed-lineage leukemia 3	2	Nucleus	transcription regulator		58508
	29	MLLT3		7136	4300	NC_000009.11 (20344968..20622514, complement)	9p22	22	1828	1578	250	0.98	16	PROSTATE	0.01	0.07	0.02	0.02			TSG
	30	NCOA3		7670	8202	NC_000020.10 (46130601..46285621)	20q12	55	5314	5035	279	0.95	25		0.03	0.04	0.02	0.01			Driver Oncogene												nuclear receptor coactivator 3	4	Nucleus	transcription regulator	efficacy,prognosis	8202
	31	NCOR1		7672	9611	NC_000017.10 (15933408..16118874, complement)	17p11.2	102	8748	8354	394	0.96	48		0.04	0.06	0.02	0	CGC		Driver TSG			Vogelstein_B et al, Science 2013	Stephens et al, Nature 2012	nuclear receptor co-repressor 1	35	0.108108	0.324324	TSG	Chromatin Modification	Cell Fate	nuclear receptor corepressor 1	1	Nucleus	transcription regulator		9611
	32	NCOR2		7673	9612	NC_000012.11 (124808957..125052010, complement)	12q24	97	8438	7838	600	0.93	50		0.03	0.06	0.01	0.01			TSG												nuclear receptor corepressor 2	1	Nucleus	transcription regulator		9612
	33	NF1		7765	4763	NC_000017.10 (29421945..29704695)	17q11.2	143	9310	9187	123	0.99	59	BREAST; COLON; OVARY	0.02	0.18	0	0.04	TCGA/CGC		Driver TSG			Vogelstein_B et al, Science 2013	Stephens et al, Nature 2012	neurofibromin 1	362	0.0175	0.7275	TSG	RAS	Cell Survival	neurofibromin 1	1	Cytoplasm	other		4763
	34	PDE4DIP		15580	9659	NC_000001.10 (144851424..145076186, complement)	1q21.1	120	9820	9424	396	0.96	56	PROSTATE	0.01	0.06	0.02	0.01			TSG												phosphodiesterase 4D interacting protein	13	Cytoplasm	enzyme	unspecified application	9659
	35	PIK3CA		8975	5290	NC_000003.11 (178866311..178952500)	3q26.3	3	221	221		1	2	BREAST; COLON; PROSTATE; OVARY	0.25	0.14	0.02	0.09	TCGA/CGC	yes	Driver Oncogene	1	(1S,6BR,9AS,11R,11BR)-9A,11B-DIMETHYL-1-[(METHYLOXY)METHYL]-3,6,9-TRIOXO-1,6,6B,7,8,9,9A,10,11,11B-DECAHYDRO-3H-FURO[4,3,2-DE]INDENO[4,5-H][2]BENZOPYRAN-11-YL ACETATE	Vogelstein_B et al, Science 2013	Stephens et al, Nature 2012	phosphoinositide-3-kinase, catalytic, alpha polypeptide	4560	0.950741	0.00563557	Oncogene	PI3K	Cell Survival	phosphatidylinositol-4,5-bisphosphate 3-kinase, catalytic subunit alpha	6	Cytoplasm	kinase	efficacy,prognosis,response to therapy	5290
	36	PIK3R1		8979	5295	NC_000005.9 (67511584..67597649)	5q13.1	33	2524	2451	73	0.97	18	BREAST	0.02	0.07	0	0.01			Driver TSG	2	Isoproterenol; (1S,6BR,9AS,11R,11BR)-9A,11B-DIMETHYL-1-[(METHYLOXY)METHYL]-3,6,9-TRIOXO-1,6,6B,7,8,9,9A,10,11,11B-DECAHYDRO-3H-FURO[4,3,2-DE]INDENO[4,5-H][2]BENZOPYRAN-11-YL ACETATE	Vogelstein_B et al, Science 2013		phosphoinositide-3-kinase, regulatory subunit 1 (alpha)	88	0.138614	0.366337	TSG	PI3K	Cell Survival	phosphoinositide-3-kinase, regulatory subunit 1 (alpha)	4	Cytoplasm	kinase		5295
	37	PPP2R1A		9302	5518	NC_000019.9 (52693055..52729678)	19q13	27	1935	1935	0	1	15	OVARY	0.01	0.02	0	0.02			TSG?
	38	PTCH1		9585	5727	NC_000009.11 (98205264..98279247, complement)	9q22.1-q31	57	4962	4811	151	0.97	26	COLON	0.01	0.16	0	0.01			TSG			Vogelstein_B et al, Science 2013	Stephens et al, Nature 2012	patched homolog 1 (Drosophila)	318	0.0669456	0.600418	TSG	HH	Cell Fate	patched 1	1	Plasma Membrane	transmembrane receptor	efficacy	5727
	39	PTEN		9588	5728	NC_000010.10 (89623195..89728532)	10q23	18	1311	1244	67	0.95	9	BREAST; COLON; PROSTATE; OVARY	0.05	0.11	0.1	0.04	TCGA/CGC	yes	Driver TSG			Vogelstein_B et al, Science 2013		phosphatase and tensin homolog; phosphatase and tensin homolog pseudogene 1	1719	0.301668	0.547751	TSG	PI3K	Cell Survival	phosphatase and tensin homolog	8	Cytoplasm	phosphatase	diagnosis,disease progression,efficacy,prognosis,response to therapy	5728
	40	RB1		9884	5925	NC_000013.10 (48877883..49056026)	13q14.2	43	3084	2524	560	0.82	27	BREAST; COLON; PROSTATE; OVARY	0.03	0.16	0.03	0.03	TCGA/CGC	yes	Driver TSG	2	Insulin recombinant; Insulin, porcine	Vogelstein_B et al, Science 2013	Stephens et al, Nature 2012	retinoblastoma 1	208	0.0434783	0.795652	TSG	Cell Cycle/Apoptosis	Cell Survival	retinoblastoma 1	6	Nucleus	transcription regulator	diagnosis,efficacy,prognosis,unspecified application	5925
	41	RNF213		14539	57674	NC_000017.10 (78234660..78372586)	17q25.3	185	16821	16562	259	0.98	69	OVARY	0.01	0.08	0.01	0.02			TSG												ring finger protein 213	10	unknown	enzyme		57674
	42	RUNX1		10471	861	NC_000021.8 (36160098..36421595, complement)	21q22.3	21	1852	1804	48	0.97	10	BREAST	0.02	0.07	0	0			Driver TSG			Vogelstein_B et al, Science 2013; TCGA, Nature 2012		runt-related transcription factor 1	304	0.34472	0.406832	TSG	Transcriptional Regulation	Cell Fate	runt-related transcription factor 1	7	Nucleus	transcription regulator		861
	43	RYR1		10483	6261	NC_000019.9 (38924340..39078204)	19q13.1	205	16283	15397	886	0.95	106		0.03	0.14	0.03	0.03			TSG (artifact large gene?)	3	Caffeine, Dantrolene, Suramin										ryanodine receptor 1 (skeletal)	2	Cytoplasm	ion channel		6261
	44	SMAD4		6770	4089	NC_000018.9 (48556583..48611412)	18q21.1	27	1780	1726	54	0.97	11	COLON	0.01	0.14	0.01	0.01			TSG			Stephens et al, Nature 2012	SMAD family member 4	207	0.240909	0.386364	TSG	TGF-b	Cell Survival	SMAD family member 4	1	Nucleus	transcription regulator	prognosis	4089
	45	TP53		11998	7157	NC_000017.10 (7571720..7590868, complement)	17p13.1	19	1569	1510	59	0.96	13	BREAST; COLON; PROSTATE; OVARY	0.23	0.43	0.18	0.45	TCGA/CGC	yes	Driver TSG	1	1-(9-ethyl-9H-carbazol-3-yl)-N-methylmethanamine	Stephens et al, Nature 2012	tumor protein p53	14438	0.733226	0.203245	TSG	Cell Cycle/Apoptosis; DNA Damage Control	Cell Survival	tumor protein p53	2	Nucleus	transcription regulator	diagnosis,disease progression,efficacy,prognosis,response to therapy,unspecified application	7157
		Total						3106	256645	246275	10370		1242
		*References:
		Vogelstein B, Papadopoulos N, Velculescu VE, Zhou S, Diaz LA Jr, Kinzler KW. Cancer genome landscapes. Science (2013): 339, 1546-1558.
		Stephens PJ et al.. The landscape of cancer genes and mutational processes in breast cancer. Nature (2012): 486, 400-404.
		TCGA = Cancer Genome Atlas Network. Comprehensive molecular protraits of human breast tumours. Nature (2012): 490: 61-70.
